# Supplementary material for: Diatom community structure in relation to environmental factors in human influenced rivers and streams in tropical Africa
Source: PLoS One. 2021 Feb 3;16(2):e0246043. doi: 10.1371/journal.pone.0246043 (PMC7857570; doi:10.1371/journal.pone.0246043)
Supplement: S2 Table — (XLSX) [file pone.0246043.s002.xlsx]

## Sheet: Column_guide
	Guide to columns
	Site_code	Sampling site code (n=24)
	Site_group	Site group ('Agriculture impacted' or 'Urban impacted)
	Season	Wet season' or 'Dry season'
	Sample_date	Sampling time (month/date/year)
	Richness	Species richness
	List of identified diatoms

## Sheet: Diatom_rawdata
Site_code	Site_group	Season	Sample_date	Richness	Achnanthes exigua	Achnanthes inflata	Achnanthidium minutissimum	Achnanthidium subhudonesis	Adlfia bryophila	Adlafia minscula	Amphora veneta	Brachysira calcicola	Brachysira vitrea	Caloneis aerophila	Caloneis bacillum	Caloneis lancettula	Caloneis silicula	Capartogramma crucicula	Cocconeis pediculus	Cocconeis placentula	Cocconeis Pseudolineta	Craticula accomoda	Craticula ambigua	Craticula buderi	Craticula cuspidata	Craticula halophila	Craticula minusculoides	Craticula molestiformis	Cyclotella meneghiniana	Cymbella affinis	Cymbella excisa	Cymbella gracilis	Cymbella turgidilla	Cymbopleura naviculiformis	Diadesmis brekkaensis	Diadesmis contenta	Diadesmis confervacea	Diploneis ovalis	Diploneis parma	Diploneis subovalis	Encyonema silesiacum	Encyonema vulgare	Eolimna minima	Eolimna subminuscula	Epithemia adnata	Eunotia arcubus	Eunotia bilunaris	Eunotia minor	Eunotia pectinalis
A1	Agriculture impacted	Dry	2015-02-05	28	0	0	12.3043	25.7271	0	0.671141	0	0	0	0	0	0	0	0	0	0	0	0	0	0	0	0	0	0	0	0	0	0	0	0	0	0	0	0	0	0	0.447427	0	0	0	0	0	0	0	0
A2	Agriculture impacted	Dry	2015-02-05	33	0	0	8.42105	12.8421	0	0.421053	0	0	0	0	0	0	0	0	0	0.842105	0	0	0	0	0	0	0	0	0	0	0	0	0	0	0	0	0	0	0.210526	0	0.842105	0	0	0	0	0	0	0	0
U1	Urban impacted	Dry	2015-02-05	25	0	0	2.51256	0	0	0	0	0	0	0	0	0	0	0	0	0.502513	0.753769	0	0	0	0	0	0	0	0	0	0	0	0	0	0	0	0	0	0	0	0.502513	0	0	0	0	0	0	0	0
U2	Urban impacted	Dry	2015-02-05	17	0	0	0	0	0	0	0	0	0	0	0	0	0	0	0	0.203252	0	0	0	0	0	0	0	0	0	0	0	0	0	0	0	0	0	0	0	0	0.203252	0	0	0	0	0	0	0	0
U3	Urban impacted	Dry	2015-02-05	17	0	0	1.14943	0	0	0	0	0	0	0	0	0	0	0	0	0	0	0	0	0.191571	0	0	0	0	0	0	0	0	0	0	0	0	0	0	0	0	1.53257	0	0	0.383142	0	0	1.72414	0.957854	0
U4	Urban impacted	Dry	2015-02-05	16	0	0	0	0	0	0	0	0	0	0	0	2.71605	0	0	0	0	0	0	1.97531	0	0	0	0	0	0	0	0	0	0	0	0	0	0	0	0	0	0	0	0	0.740741	0	0	0	0	0
U5	Urban impacted	Dry	2015-02-05	14	0	0	0	0	0	0	0	0	0	0	0	0	0	0	0	0	0	0	0	0	0	0	0	0	0	0	0	0	0	0	0	0	0	0	0	0	1.31579	0	0	0	0	0	4.88722	0	0
U6	Urban impacted	Dry	2015-02-05	22	0	0	6.62139	0	0	0	0	0	2.03735	0	0	0	0	0	0	0	0	0	0	0	1.01868	0	0	0	0	0	0.339559	0	0	0	0	0	0	0	0	0	1.52801	0	0	0	0	0	0	2.20713	0
A3	Agriculture impacted	Dry	2015-02-06	28	0	0	0	0	17.3913	0	0	0	0	0	0	0	0	0	0	0.869565	0	0	0	0	0	0	0	0	0	0	0	0	0.217391	0	0	0	0	0	0	0	0	0	0	0	0	0	0	0	0
A4	Agriculture impacted	Dry	2015-02-06	29	0	0	0	14.4989	5.11727	1.27932	0	0	0	0	0	0	0	0	0	2.34542	0	0	0	0	0	0	0	0	0	0	0	0	0	0	0	0.21322	0	0	0.852878	0	0.426439	0	0	0.21322	0	0	0	0	0
A5	Agriculture impacted	Dry	2015-02-06	29	0	3.11927	20.1835	0	0	0	0	0	0	0	0	0	0	0	0	0.183486	0	0	0	0	0	0	0	0	0	0	0	0	4.0367	0	0	0	0	0	0	0	0.183486	0	0.917431	1.2844	0	0	0.183486	0	0
A6	Agriculture impacted	Dry	2015-02-06	28	0	1.57658	8.33333	0	0	0	0	0	0	0	0	0	0	0	0	0.45045	0	0	0	0.45045	0	0	0	0	0	0	0	0	0	0	0	0	0	0	0	0	0.225225	0	1.35135	0	0	0	0	0	0.45045
A7	Agriculture impacted	Dry	2015-02-06	23	0	0	7.69231	4.8951	0.4662	0	0	0	0	0	0	0	0	0	0	0	0	0	0	0	0	0	0	0	0	0	0	0	0	0	0	0	0	0	0	0	0	0	0	0.4662	0	0	0	0	0
A8	Agriculture impacted	Dry	2015-02-06	29	0	0	1.77778	0.444444	0.222222	0.444444	0	0	0	0	0	0	0	0	0	0	0	0	0	0	0	0	0	0	0	0	0	0	0.666667	0	0	0.444444	0	0	0	0	1.33333	0	0.666667	0	0	0	0	0	0
A9	Agriculture impacted	Dry	2015-02-06	30	1.16959	0	0.877193	0.584795	0	0	0	0	0	0	0	0	0	0	0	0	0	0	0	0	0	0	0	0	0	0	0	0	0	0	0	0	0	0	0	0	0.877193	0	0.292398	0.584795	0	0	0	0	0
A10	Agriculture impacted	Dry	2015-02-06	37	0	0	1.59681	0.798403	0.399202	0.598802	0	0	0	0.598802	0	1.1976	0	0	0	5.38922	0	0	0	0	0	0	0	0	0	0	0	0	0.399202	0	0	0	0	0	0	8.38323	0.598802	0	0.399202	0.399202	0	0	0	0	0
A11	Agriculture impacted	Dry	2015-02-07	26	0	0	0	16.2338	25.974	16.2338	0	0	0	0	0	0	0	0	0	0.324675	0	0	0	0	0	0	0	0	0	0	0	0	0.649351	0	0	0	0	0	0	0	0	0	0	0.324675	0	0	0	0	0
A13	Agriculture impacted	Dry	2015-02-07	36	0	0	9.36455	4.34783	1.00334	0.83612	0	0	0	0	0	0	0	0	0	0.167224	0	0	0	0	0	0	0	0	0	0	0	0	0	0	0	0	0	0	6.02007	19.5652	0.334448	0	0.668896	0.501672	0	0	0	0	0
A14	Agriculture impacted	Dry	2015-02-07	32	0	0	0.795756	0.530504	0	1.06101	12.7321	0	0	0	0	0	0	0	0	0	0	0	0	0	0	0	0.530504	0	0	0	0	0.265252	0	0	0	0	0	0	0	0.265252	1.59151	0	0	0.530504	0	0	0	0	0
A15	Agriculture impacted	Dry	2015-02-06	32	0	0	0.659341	1.31868	47.2527	8.79121	0	0	0	0	0	0	0	0	0	0	0	0	0	0	0	0	0	0	0	0	0	0	0.659341	0	0	0	0	0	0	9.23077	0.43956	0	0	0	0	0	0	0	0
A17	Agriculture impacted	Dry	2015-02-07	32	0	0	3.38078	0.711744	0	0	2.31317	0	0	0.711744	1.42349	0.533808	4.09253	0	0	0	0	0	0	0	0	0	0	0	0	0	0	0	1.9573	0	0	0	0	0	0	0	0.355872	0	0	0	0	0	0	0	0
A18	Agriculture impacted	Dry	2015-02-07	27	2.57009	0	1.63551	0.700935	10.2804	0.46729	1.63551	0	0	0	0	0	0	0	0	4.43925	0	0	0	0.46729	0	0	0	0	0	0	0	0	17.2897	0	0	0	0	0	0	0	0.934579	0	0	0	0	0	0	0	0
A12	Agriculture impacted	Dry	2015-02-07	23	0	0	3.62538	2.1148	0	0	0	0	0	0	0	0	0	0	0	0	0	0	0	0	0	0	0	0	0	0	0	0	0	0	0	1.81269	0	0	0	0.906344	2.71903	0	0	1.20846	0	0	0	0	0
A16	Agriculture impacted	Dry	2015-02-06	27	0	0	2.33236	0.874636	0.874636	0	0	0	0	0	0	0	0	0	0	0	0	0	0	0	0	0	0	0	0	0	0	0	0	0	0	0	0	0	0	0	7.58017	0	0.58309	6.41399	0	0	0	0	0
A1	Agriculture impacted	Wet	2014-07-14	16	0	0	7.79944	6.12813	0	0.557103	0	0	0	0	0	0	0	0	0	1.94986	0.835655	0	0	0	0	0	0	0	0	0	0	0	0	0	0	0	0	0	0	0	0	0	0	0	0	0	0	0	0
A2	Agriculture impacted	Wet	2014-07-14	26	0	0	3.84615	1.77515	0	0	0	0	0	0	0	0	0	0	0	0	0	0	0	0	0	0	0	0	0	0	0	0	0	0	0	0.887574	0	0	0	0	0.295858	0.295858	0.591716	0.295858	0	0	0	0	0
U1	Urban impacted	Wet	2014-07-14	33	0	0	28.3286	1.13314	1.41643	1.41643	0.283286	0	0	0	0	0	0	0	0	0.283286	0	0.283286	0	0	0	0	0	0	0	0	0	0	0	0	0	1.983	1.983	0	0	0	0.283286	0	1.983	1.13314	0	0	0	0	0
U2	Urban impacted	Wet	2014-07-14	34	0	0	2.66272	0	0	2.07101	0	0	0	0	0	0	0	0	0	1.18343	0	0	0	0.295858	0	0	0.591716	0	0	0	0	0	0	0	0	0	0	0	0	0	0	0	0	2.36686	0	0	0	0	1.18343
U3	Urban impacted	Wet	2014-07-14	20	0	0	1.27389	0	0	0	0	0	0	0	0	0	0	0	0	0	0	0	0	0	0	0	0	0	1.69851	0	0	0	0	0	0	0	0	0	0	0	2.12314	0	0	0	0	0.424628	0.212314	2.12314	0
U4	Urban impacted	Wet	2014-07-14	23	0	0	0	0	1.06952	0	2.13904	0	0	0	1.3369	0	0	0	0	0	0	0	0.26738	0	0	0	0	0	0	0	0	0	0	1.3369	0	2.13904	0	0	0	0	0	0	0	3.47594	0	0	0	0	0
U5	Urban impacted	Wet	2014-07-14	13	0	0	0	0	0	0	0	0	0	0	0	0	0	0	0	0	0	0	0	0	0	0	0	0	0.884956	0	0	0	0	0	0	0	0	0	0	0	0	0	0	0	0	0	0	0	0
U6	Urban impacted	Wet	2014-07-14	22	0	0	4.77273	0	0.227273	0.681818	0	0	0	0	0	0	0	0	0	0	0	0	0	0	0	0	0	0	0	0	0	0	0	0	0	12.5	0	0	0	0	0	0	4.77273	1.13636	0	0	0	0	0
A3	Agriculture impacted	Wet	2014-07-15	16	0	0	35.4115	0	0	9.72569	0	0	0	0	0	0	0	0	0	0	0	0	0	0	0	0	0	0.498753	0	0	0	0	0	0	0	0	0	0	0	0	0	0	0	0	0	0	0	0	0
A4	Agriculture impacted	Wet	2014-07-15	32	0	0	3.31263	2.48447	1.65631	12.0083	0	0	0	0	0.621118	0	0	1.24224	0.621118	1.44928	0	0	0	0	0	0	0	0	0	0	0	0	0	0	0	0.414079	0	0	0	1.0352	1.24224	0	0	0	0	0	0	0	0
A5	Agriculture impacted	Wet	2014-07-14	22	0	0	29.9451	9.06593	0	0	0	0	0	0	0	0	0	0	0	0	0	0	0	0	0	0	0	0	0	0	0	0	0	0	0	3.84615	0	0	0	0	0	0	2.47253	0.274725	0	0	0	0	0
A6	Agriculture impacted	Wet	2014-07-14	24	0	0	16.0458	3.4384	0	0.859599	0	0	0	0	0	0	0	0	0	2.86533	0	0	0	0	0	0	0	0	0	0	0	0	0	0	0	2.29226	0	0	0	0	0	0	0.573066	0.573066	0	0	0	0	0
A7	Agriculture impacted	Wet	2014-07-15	24	0	0	0	2.59179	0	0	0	0	0	0	0	0	0	0	0	0	0	0	0	0	0	0	1.2959	0	0	0	0	0	0	0	0	0	0	0	0	0	0	0	0	0	0	0	0	0	0
A8	Agriculture impacted	Wet	2014-07-15	28	0	0	2.89855	0	0	0	0	0	0	0	0	0	0	0	0	0	0	0	0	0	0	0	0	0	0	0	0	0	0	0	0	0	0	0	0	0	0	0	0	0	0	0	0	0	0
A9	Agriculture impacted	Wet	2014-07-15	19	0	0	0	0	0	8.42333	0	0	0	0	0	0	0	0	0	0	0	0	0	0	0	0	0	0	0	0	0	0	0	0	0	0	0	0	0	0	0	0	1.94384	3.45572	0	0	0	0	0
A10	Agriculture impacted	Wet	2014-07-15	17	0	0	34.2466	0	0	0	0	0	0	0	0	0	0	0	0	1.36986	0	0	0	0	0	0	0	0	0	0	0	0	0	0	0	0	0	0	0	0	0	0	1.36986	1.36986	0	0	0	0	0
A11	Agriculture impacted	Wet	2014-07-15	30	0	0.632911	0	1.68776	0	9.70464	0	0	0	0	1.05485	0	0	0.21097	0	0	0	0	0	0	0	0	0	0	0	0	0	0	0	0	0	0	0	1.05485	0	0	0.421941	0	0.843882	2.32068	0.843882	0	0	0	0
A13	Agriculture impacted	Wet	2014-07-15	18	0.234192	0	7.49415	0	0	0	0	1.40515	0	0	0	0	0	0	0	0.234192	0	0	0	0	0	0	0	0	0	0	0	0	0	0	0	0	0	0	0	0	2.8103	0	0	0	0	0	0	0	0
A14	Agriculture impacted	Wet	2014-07-16	14	0	0	36.7521	0	0	0	0	0	0	0	0	0	0	0	0	0	0	0	0	0	0	0	0	0	0	0	0	0	0	0	6.26781	0	0	0	0	0	0	0	0	0	0	0	0	3.4188	1.1396
A15	Agriculture impacted	Wet	2014-07-16	29	0	0	26.2458	1.99336	0	0	0	0	0	0	0	0	0	0	0	1.3289	0	0	0	0	0	0	0	0	0	1.99336	0	0	0.332226	0	0	0.332226	0	0	1.99336	0	0	0	3.98671	4.31894	0	0	0	0	0
A17	Agriculture impacted	Wet	2014-07-16	23	0	0	0.502513	0	0	1.00503	0	0	0	0	0	0	0	0	0	0	0	0	0	0	0	0.251256	0	0	0	0	0	0	8.54271	0	0	0	0	0	0	0	3.01508	0	0	0.753769	0	0	0	0	0
A18	Agriculture impacted	Wet	2014-07-16	21	0	0	35.5556	0	0	0	0	0.277778	0	0	0	0	0	0	0	0	0	0	0	0	0	0	0	0	0	0	0	0	0	0	0	0	0	0	0	0	0	0	0	3.05556	0	0	0.277778	0	0
A12	Agriculture impacted	Wet	2014-07-16	22	0	0	0	3.95778	0	0	0	0	0	0	0	0	0	0	0	2.90237	0	0	0	0	0	0	0	0	0	0	0	0	1.84697	0	0	0	0	0	0	0	5.5409	0	0	0	0	0	0	0	0
A16	Agriculture impacted	Wet	2014-07-16	21	0	0	0	0	0	0	0	0	0	0	0	0	0	0	0	0.265957	0	0	0	0	0	0	0	0	0	0	0	0	0	0	0	0	0	0	0	0	1.32979	0	0	2.12766	0	0	0	3.7234	0
[truncated: 123 more columns]
